# Supplementary material for: Predictive value of PfEMP1 antibody profiles for the course of controlled human malaria infections
Source: PLoS Pathog. 2026 Jun 24;22(6):e1014377. doi: 10.1371/journal.ppat.1014377 (PMC13322502; doi:10.1371/journal.ppat.1014377)
Supplement: S1 Table — (XLSX) [file ppat.1014377.s006.xlsx]

## Sheet: (a) Luminex plex8
PfEMP1 name	Genome/ Isolate	CIDR domain class	PfEMP1 group	N-terminal binding phenotype
IT4var12	IT4	CIDRα6	B	CD36
IT4var14	IT4	CIDRα5	B	CD36
IT4var24	IT4	CIDRα2.2	B	CD36
IT4var26	IT4	CIDRα3.3	B	CD36
IT4var30	IT4	CIDRα2.10	B	CD36
IT4var33	IT4	CIDRα2.4	B	CD36
IT4var45	IT4	CIDRα2.9	B	CD36
IT4var61	IT4	CIDRα2.7	B	CD36
DD2var01	DD2	CIDRα3.1	B	CD36
HB3var27	HB3	CIDRα3.1	B	CD36
IT4var21	IT4	CIDRα3.1	B	CD36
IT4var15	IT4	CIDRα3.5	B	CD36
HB3var03	HB3	CIDRα1.4	A	EPCR
IT4var20	IT4	CIDRα1.1	A	EPCR
IT4var7	IT4	CIDRα1.4	A	EPCR
igh_var19	IGH	CIDRα1.1	A	EPCR
raj116_var8	raj116	CIDRα1.1	A	EPCR
1965_2	1965	CIDRα1.5a	A	EPCR
GA013	ERS010323	CIDRα1.5a	A	EPCR
GA014	ERS010022	CIDRα1.5a	A	EPCR
1918_5	1918	CIDRα1.5b	A	Unknown
1983_13	1983	CIDRα1.5b	A	Unknown
HB3var02	HB3	CIDRα1.6a	A	EPCR
GA018	ERS010570	CIDRα1.6b	A	EPCR
GA019	ERS010031	CIDRα1.6b	A	EPCR
1965_8	1965	CIDRα1.7	A	EPCR
1918_3	1918	CIDRα1.7	A	EPCR
GA024	ERS010438	CIDRα1.7	A	EPCR
Ga026	ERS010178	CIDRα1.8a	A	EPCR
Ga027	2053	CIDRα1.8b	A	EPCR
Ga029	ERS010532	CIDRα1.8b	A	EPCR
HB3var05	HB3	CIDRδ	A	Unknown A
HB3var35	HB3	CIDRδ	A	Unknown A
IT4var02	IT4	CIDRδ	A	Unknown A
IT4var08	IT4	CIDRγ	A	Unknown A

## Sheet: (b) Luminex plex11
Gene ID	Genome	Protein/Domain	PfEMP1 group	N-terminal binding phenotype	Associated N-terminal binding phenotype
PF3D7_1035300	3D7	GLURP	n/a	n/a
PF3D7_0400400	3D7	CIDRα1.1	A	EPCR
PF3D7_0533100	3D7	CIDRα1.3	A, var1	Unknown A, var1
PF3D7_1150400	3D7	CIDRα1.4	A	EPCR
PF3D7_0425800	3D7	CIDRα1.6	A	EPCR
PF3D7_0800300	3D7	CIDRα1.6	B/A	EPCR
PF3D7_0600200	3D7	CIDRα1.8a	B/A	EPCR
PF3D7_1300100	3D7	CIDRα2.4	B	CD36
PF3D7_0833500	3D7	CIDRα3.1	B	CD36
PF3D7_0808600	3D7	CIDRα3.2	C	CD36
PF3D7_0733000	3D7	CIDRα3.4	B	CD36
PF3D7_0426000	3D7	CIDRα4	B	CD36
PF3D7_0421100	3D7	CIDRα4	B/C	CD36
PF3D7_1300300	3D7	CIDRδ1	A	Unknown A
PF3D7_0808600	3D7	CIDRγ2	C		CD36
PF3D7_0420700	3D7	CIDRγ6	C		CD36
PF3D7_0400400	3D7	CIDRγ8	A		EPCR
PF3D7_0400400	3D7	DBLα1.2	A		EPCR
PF3D7_0400400	3D7	DBLβ12	A		EPCR
PF3D7_0412700	3D7	DBLδ1	C		CD36
PF3D7_0800200	3D7	DBLε4	A		Unknown A
PF3D7_0400400	3D7	DBLγ11	A		EPCR
PF3D7_0400100	3D7	DBLγ5	B		CD36
PF3D7_0400400	3D7	DBLγ6	A		EPCR
PF3D7_1200600	3D7	DBLεpam4	E		CSA
PF3D7_1100200	3D7	DBLγ12	A		Unknown A
PF3D7_0937600	3D7	VAR3	A, var3	Unknown A, var3
PF3D7_1200400	3D7	DBLζ5	B		CD36

## Sheet: (c) AlphaScreen
Gene ID	chromosomal localization	Genome	PfEMP1 group	N-terminal binding phenotype	Predicted extracellular domain structure									No. of domains included	all domain included
					1	2	3	4	5	6	7	8	9
PF3D7_0400400	near telomere	3D7	A	EPCR	DBLα1.2	CIDRα1.1	DBLβ12	DBLγ6	DBLγ11	DBLδ1	CIDRγ8			7	yes
PF3D7_0425800	near telomere	3D7	A	EPCR	DBLα1.4	CIDRα1.6	DBLβ3	DBLβ3	DBLγ13	DBLδ1	CIDRβ5			7	yes
PF3D7_0800200	near telomere	3D7	A	Unknown A	DBLα1.6	CIDRδ2	DBLβ6	DBLγ14	DBLζ5	DBLε4				6	yes
PF3D7_1100200	near telomere	3D7	A	Unknown A	DBLα1.5	CIDRγ3	DBLγ12	DBLδ5	CIDRβ4	DBLβ9				6	yes
PF3D7_1150400	telomeric	3D7	A	EPCR	DBLα1.7	CIDRα1.4	DBLβ3	DBLβ6	DBLδ3	CIDRγ2				6	yes
PF3D7_1300300	near telomere	3D7	A	Unknown A	DBLα1.6	CIDRδ1	DBLβ3	DBLγ12	DBLδ5	CIDRβ3	DBLβ9			7	yes
PF3D7_0100300	near telomere	3D7	A, var3	Unknown A, VAR3	DBLα1.3	DBLε8								2	yes
PF3D7_0600400	near telomere	3D7	A, var3	Unknown A, VAR3	DBLα1.3	DBLε8								2	yes
PF3D7_0937600	near telomere	3D7	A, var3	Unknown A, VAR3	DBLα1.3	DBLε8								2	yes
PF3D7_0533100	telomeric	3D7	A, var1	Unknown A, VAR1	DBLα1.4	CIDRα1.3	DBLβ1	DBLγ15	DBLε1	DBLγ8	DBLζ1	DBLε5		8	yes
PF3D7_0600200	near telomere	3D7	B/A	EPCR	DBLα2	CIDRα1.8	DBLβ12	DBLγ4	DBLζ3	DBLε12				6	yes
PF3D7_0800300	near telomere	3D7	B/A	EPCR	DBLα2	CIDRα1.6	DBLβ12	DBLγ4	DBLδ1	CIDRβ1				6	yes
PF3D7_0100100	telomeric	3D7	B	CD36	DBLα0.11	CIDRα2.8	DBLδ1	CIDRβ1						4	yes
PF3D7_0115700	telomeric	3D7	B	CD36	DBLα0.5	CIDRα2.8	DBLδ1	CIDRβ1						4	yes
PF3D7_0200100	telomeric	3D7	B	CD36	DBLα0.7	CIDRα2.2	DBLγ11							3	yes
PF3D7_0223500	telomeric	3D7	B	CD36	DBLα0.16	CIDRα3.4	DBLδ1	CIDRβ1						3	no
PF3D7_0300100	telomeric	3D7	B	CD36	DBLα0.9	CIDRα2.4	DBLδ1	CIDRβ1						4	yes
PF3D7_0324900	telomeric	3D7	B	CD36	DBLα0.9	CIDRα2.1	DBLδ1	CIDRβ7						4	yes
PF3D7_0400100	telomeric	3D7	B	CD36	DBLα0.5	CIDRα2.10	DBLγ5	DBLδ1	CIDRβ1					5	yes
PF3D7_0426000	telomeric	3D7	B	CD36	DBLα0.14	CIDRα4	DBLδ1	CIDRβ1						4	yes
PF3D7_0500100	telomeric	3D7	B	CD36	DBLα0.11	CIDRα2.4	DBLδ1	CIDRβ1						4	yes
PF3D7_0632500	near telomere	3D7	B	CD36	DBLα0.6	CIDRα3.2	DBLβ5	DBLγ13	DBLδ4	CIDRγ1	DBLε2	DBLε7	DBLε3	8	no
PF3D7_0632800	telomeric	3D7	B	CD36	DBLα0.8	CIDRα4	DBLδ1	CIDRβ1						4	yes
PF3D7_0700100	telomeric	3D7	B	CD36	DBLα0.1	CIDRα3.1	DBLδ1	CIDRβ1						4	yes
PF3D7_0733000	telomeric	3D7	B	CD36	DBLα0.16	CIDRα3.4	DBLδ1	CIDRβ1	DBLε4					5	yes
PF3D7_0800100	telomeric	3D7	B	CD36	DBLα0.9	CIDRα2.11	DBLδ1	CIDRβ1						4	yes
PF3D7_0833500	telomeric	3D7	B	CD36	DBLα0.17	CIDRα3.1	DBLδ1	CIDRβ1						4	yes
PF3D7_0900100	telomeric	3D7	B	CD36	DBLα0.16	CIDRα3.4	DBLδ1	CIDRγ12						4	yes
PF3D7_0937800	telomeric	3D7	B	CD36	DBLα0.1	CIDRα3.1	DBLδ1	CIDRγ5						4	yes
PF3D7_1000100	telomeric	3D7	B	CD36	DBLα0.20	CIDRα3.1	DBLδ1	CIDRγ4						4	yes
PF3D7_1041300	telomeric	3D7	B	CD36	DBLα0.9	CIDRα2.7	DBLδ1	CIDRβ1						4	yes
PF3D7_1100100	telomeric	3D7	B	CD36	DBLα0.15	CIDRα3.2	DBLδ1	CIDRβ1						4	yes
PF3D7_1200100	telomeric	3D7	B	CD36	DBLα0.9	CIDRα2.2	DBLδ1	CIDRβ1						4	yes
PF3D7_1200400	near telomere	3D7	B	CD36	DBLα0.18	CIDRα5	DBLβ5	DBLγ14	DBLζ5	DBLε4				6	yes
PF3D7_1255200	telomeric	3D7	B	CD36	DBLα0.19	CIDRα2.3	DBLδ1	CIDRβ1						4	yes
PF3D7_1300100	telomeric	3D7	B	CD36	DBLα0.11	CIDRα2.4	DBLδ1	CIDRβ1						4	yes
PF3D7_1373500	telomeric	3D7	B	CD36	DBLα0.16	CIDRα3.4	DBLδ1	CIDRβ6						4	yes
PF3D7_0413100	centromeric	3D7	B/C	CD36	DBLα0.1	CIDRα3.1	DBLδ1	CIDRγ2						4	yes
PF3D7_0421100	centromeric	3D7	B/C	CD36	DBLα0.8	CIDRα4	DBLδ1	CIDRγ11						4	yes
PF3D7_0712300	centromeric	3D7	B/C	CD36	DBLα0.1	CIDRα3.1	DBLδ1	CIDRγ10						4	yes
PF3D7_0712400	centromeric	3D7	B/C	CD36	DBLα0.18	CIDRα6	DBLβ6	DBLγ9						4	yes
PF3D7_0712800	centromeric	3D7	B/C	CD36	DBLα0.9	CIDRα2.4	DBLδ1	CIDRγ5						4	yes
PF3D7_0808700	centromeric	3D7	B/C	CD36	DBLα0.2	CIDRα3.1	DBLδ1	CIDRβ1						4	yes
PF3D7_0809100	centromeric	3D7	B/C	CD36	DBLα0.12	CIDRα2.2	DBLδ1	CIDRβ1						4	yes
PF3D7_1219300	centromeric	3D7	B/C	CD36	DBLα0.16	CIDRα3.4	DBLδ1	CIDRγ12						4	yes
PF3D7_1240300	centromeric	3D7	B/C	CD36	DBLα0.7	CIDRα4	DBLβ8	DBLδ1	CIDRβ1					5	yes
PF3D7_1240400	centromeric	3D7	B/C	CD36	DBLα0.16	CIDRα3.4	DBLδ1	CIDRβ1						4	yes
PF3D7_0412400	centromeric	3D7	C	CD36	DBLα0.17	CIDRα3.1	DBLδ1	CIDRβ1						4	yes
PF3D7_0412700	centromeric	3D7	C	CD36	DBLα0.1	CIDRα3.2	DBLδ1	CIDRβ1						4	yes
PF3D7_0412900	centromeric	3D7	C	CD36	DBLα0.1	CIDRα3.1	DBLδ1	CIDRγ2						4	yes
PF3D7_0420700	centromeric	3D7	C	CD36	DBLα0.1	CIDRα3.2	DBLδ1	CIDRγ6						4	yes
PF3D7_0420900	centromeric	3D7	C	CD36	DBLα0.1	CIDRα3.2	DBLδ1	CIDRγ11						4	yes
PF3D7_0421300	centromeric	3D7	C	CD36	DBLα0.24	CIDRα3.4	DBLδ1	CIDRβ1						4	yes
PF3D7_0617400	centromeric	3D7	C	CD36	DBLα0.21	CIDRα2.1	DBLβ4	DBLδ1	CIDRβ1					5	yes
PF3D7_0711700	centromeric	3D7	C	CD36	DBLα0.1	CIDRα3.2	DBLδ1	CIDRβ6						4	yes
PF3D7_0712000	centromeric	3D7	C	CD36	DBLα0.17	CIDRα3.1	DBLδ1	CIDRγ7						3	no
PF3D7_0712600	centromeric	3D7	C	CD36	DBLα0.1	CIDRα3.1	DBLδ1	CIDRβ1						4	yes
PF3D7_0712900	centromeric	3D7	C	CD36	DBLα0.20	CIDRα3.1	DBLδ1	CIDRβ1						4	yes
PF3D7_0808600	centromeric	3D7	C	CD36	DBLα0.15	CIDRα3.2	DBLδ1	CIDRγ2						4	yes
PF3D7_1240600	centromeric	3D7	C	CD36	DBLα0.20	CIDRα3.1	DBLδ1	CIDRβ1						4	yes
PF3D7_1240900	centromeric	3D7	C	CD36	DBLα	CIDRα	DBLδ1	CIDRβ						0	no
PF3D7_1200600	near telomere	3D7	E	CSA	DBLpam1	DBLpam2	CIDRpam	DBLpam3	DBLεpam4	DBLεpam5	DBLε10			7	yes
* domains not included in the AlphaScreen:
PF3D7_0632500	DBLε3
PF3D7_0223500	DBLα0.16
PF3D7_0712000	CIDRγ7
PF3D7_1240900	DBLα	CIDRα	DBLδ1	CIDRβ
