# Supplementary material for: Predictive value of PfEMP1 antibody profiles for the course of controlled human malaria infections
Source: PLoS Pathog. 2026 Jun 24;22(6):e1014377. doi: 10.1371/journal.ppat.1014377 (PMC13322502; doi:10.1371/journal.ppat.1014377)
Supplement: S2 Table — (XLSX) [file ppat.1014377.s007.xlsx]

## Sheet: (a) surface serorecognition
				MFI			serorecognition (%)
Volunteer ID	susceptibility group	volunteer classification	Hb genotype	var19_+PfEMP1_MFI_iRBCs	var19_-PfEMP1_MFI_iRBCs	var66_MFI_iRBCs	var19_+PfEMP1_% IgG+	var19_-PfEMP1_% IgG+	var66_% IgG+
L1-001	high	malaria-naïve	nd	1394.46	1106.25	2380.26	1.84538	1.61206	8.88528
L1-002	low	‘clearer’	AS	8604.37	2687.57	2946.42	42.8851	9.78872	13.7674
L1-003	low	‘controller’	AA	3076.11	2080.85	3410.18	11.4627	7.17615	17.0858
L1-005	high	‘non-controller’	AS	1868.27	1427.97	2691.72	3.57977	3.44263	12.868
L1-006	high	‘non-controller’	AA	3680.83	4187.19	7014.45	17.9584	22.2734	44.7193
L1-007	low	‘clearer’	AA	4927.15	3088.14	3461.81	32.7023	14.4218	17.3404
L1-008	high	‘non-controller’	AA	1811.14	1307.03	2593.6	3.30659	3.02442	11.8905
L1-009	low	‘clearer’	AS	5607.57	2526.4	3480.03	38.0878	11.006	18.7822
L1-010	low	‘controller’	AA	8492.17	5497.92	3661.92	58.5073	35.6142	17.7915
L1-011	low	‘clearer’	AA	9329.6	3680.45	4220.3	49.7228	18.3233	23.3133
L1-013	low	‘clearer’	AA	2133.77	1499.17	2650.89	3.95904	2.61119	13.2136
L1-014	high	malaria-naïve	nd	2059.02	1398.22	2619.33	4.57395	2.61052	11.109
L1-015	high	malaria-naïve	nd	1408.34	991.54	2215.87	1.75764	1.09778	9.62841
L1-016	low	‘clearer’	AA	8491.83	5018.56	3905.75	56.3816	36.309	21.3839
L1-017	high	‘non-controller’	AS	2044.65	1778.91	3256.77	4.40012	4.69633	17.0433
L1-018	low	‘controller’	AS	2949.43	2209.55	3380.75	10.1549	7.92582	17.8675
L1-019	high	‘non-controller’	AA	2166.66	2141.73	3158.03	4.29172	6.55321	15.1901
L1-020	high	‘non-controller’	AA	2340.41	2161.47	4312.85	6.84303	7.03782	25.5932
L1-021	low	‘clearer’	AS	6711.56	3027.38	4975.27	39.2717	13.1016	33.837
L1-022	low	‘clearer’	AS	2362.94	2237.36	3018.55	7.50629	8.38469	15.1101
L1-023	low	‘controller’	AA	6456.6	3228.59	3932.55	41.7824	13.2474	20.9345
L1-024	high	malaria-naïve	nd	1688.17	1286.04	2577.82	2.46199	1.86998	11.3069
L1-025*	high	malaria-naïve	nd	3917.05	3828.08	9513.09	17.0648	20.7606	74.5575
L1-026	low	‘controller’	AS	2076.8	1654.04	3073.36	4.1683	3.07453	14.1581
L1-028	low	‘controller’	AS	2907.99	2502.38	3624.11	10.2812	9.52852	17.4941
*L1-025 excluded in surface recognition assay due to unusual high reactivity

## Sheet: (b) Luminex plex8
		PfEMP1 group	B	B	B	B	B	B	B	B	B	B	B	B	A	A	A	A	A	A	A	A	A	A	A	A	A	A	A	A	A	A	A	A	A	A	A
		(associated) N-terminal binding phenotype	CD36	CD36	CD36	CD36	CD36	CD36	CD36	CD36	CD36	CD36	CD36	CD36	EPCR	EPCR	EPCR	EPCR	EPCR	EPCR	EPCR	EPCR	unknown	unknown	EPCR	EPCR	EPCR	EPCR	EPCR	EPCR	EPCR	EPCR	EPCR	unknown	unknown	unknown	unknown
		domain class	CIDRa6	CIDRa5	CIDRa2.2	CIDRa3.3	CIDRa2.10	CIDRa2.4	CIDRa2.9	CIDRa2.7	CIDRa3.1	CIDRa3.1	CIDRa3.1	CIDRa3.5	CIDRa1.4	CIDRa1.1	CIDRa1.4	CIDRa1.1	CIDRa1.1	CIDRa1.5a	CIDRa1.5a	CIDRa1.5a	CIDRa1.5b	CIDRa1.5b	CIDRa1.6a	CIDRa1.6b	CIDRa1.6b	CIDRa1.7	CIDRa1.7	CIDRa1.7	CIDRa1.8a	CIDRa1.8b	CIDRa1.8b	CIDRd1	CIDRd1	CIDRd1	CIDRg3
		PfEMP1	IT4var12	IT4var14	IT4var24	IT4var26	IT4var30	IT4var33	IT4var45	IT4var61	DD2var01	HB3var27	IT4var21	IT4var15	HB3var03	IT4var20	IT4var7	igh_var19	raj116_var8	1965_2	ERS010323_NODE_8783_length_1174_cov_18.774277_rframe1_ORF	>ERS010022_NODE_90_length_8011_cov_50.444016_rframe2_ORF	1918_5	198313	HB3var02	>ERS010570_NODE_1927_length_9352_cov_43.677395_rframe3_ORF	>ERS010031_NODE_1881_4_length_3948_cov_7.379179_rframe3_ORF	1965_8	1918_3	>ERS010438_NODE_14828_length_2727_cov_12.337000_rframe1_ORF	>ERS010178_NODE_17177_length_7471_cov_8.698702_rframe2_ORF	2053_3	>ERS010532_NODE_326_length_3274_cov_78.463348_rframe2_OR	HB3var05	HB3var35	IT4var02	IT4var08
		protein name	ga037 (12)	ga038 (13)	ga039 (14)	ga040 (15)	ga041 (18)	ga042 (19)	ga043 (20)	ga044 (21)	252/253 (22)	258/259 (25)	189/190 (26)	276/277 (27)	422/423 (28)	274/275 (29)	ga006 (30)	ga007 (33)	ga010 (34)	ga012 (35)	ga013 (36)	ga014 (37)	ga015 (38)	ga016 (39)	262/263 (42)	ga018 (43)	ga019 (44)	ga021 (45)	ga022 (46)	ga024 (47)	ga026 (48)	ga027 (51)	ga029 (52)	264/265 (54)	266/267 (55)	199/200 (56)	272/273 (57)	ama-1 (61)	tet tox (62)	msp-1 (63)	csp-1 (64)	var2 (53)	bsa (80)
L1-001	high	malaria-naïve	140.5	786.5	2873.5	536.5	6264.5	1253.5	2479.5	640.5	1068	1967	840	305	2440.5	1656.5	1945.5	2477.5	1457.5	1233	1753.5	2310	555.3	1084.3	1080.5	1938	1291.5	465.5	826	688.5	1001.8	540.8	1787	521.5	1106	730.5	220.5	322.5	17234.5	174	56	1678	23.5
L1-002	low	‘clearer’	65	203.5	994.5	99.5	150.5	386.5	859.5	246.5	264.5	764	324	500	1472	1046	1306.5	1843.5	863	1657	1321.5	1145.5	908.3	866.3	346	973	752	609	359	1168.5	536.8	497.3	755	321	454	334	295.5	22997	136.5	4641.5	70.5	516	11.5
L1-003	low	‘controller’	1549.5	227.5	1126.5	2930.5	4376.5	866	645.5	1942.5	1435	3104	1743	469	9405.5	1205.5	6964.5	2432.5	989.5	466.5	1115	17079	1308.3	759.3	536.5	1271.5	6697	13300.5	1167.5	18315	413.8	1043.3	454	843.5	462.5	1730.5	1158.5	21681.5	466.5	18276.5	890	673	41.5
L1-005	high	‘non-controller’	124	143.5	459	82.5	198.5	509.5	633.5	122	590	1142	537	669	733	529.5	789.5	404	380	1250.5	805.5	1268.5	282.3	214.3	535	353	325.5	822.5	296.5	948	274.3	257.8	477	561.5	911	889	392.5	23977.5	212	1664	1119	337	13
L1-006	high	‘non-controller’	223	184.5	982.5	99.5	453.5	534.5	984.5	472.5	796	1854.5	1014.5	538	1613.5	1233	825.5	3629.5	1302	237	260.5	1543	337.3	1121.3	197	1431	700	937	201	1334.5	834.8	561.8	594	583	274	314	428.5	1250.5	1136.5	11473.5	132	466	27
L1-007	low	‘clearer’	790	226.5	1812.5	230	1200.5	2533	4356.5	2007.5	714	1575	1264.5	761	4476	2706	5182.5	7747	2111.5	1339	214.5	3321.5	881.3	1565.3	1138.5	3313	1442.5	3309	798	4532.5	1681.8	796.8	1092	430	1161	726	10623.5	9388.5	347	381	1261	743	20.5
L1-008	high	‘non-controller’	414.5	11.5	27.5	7.5	28.5	35.5	44	18.5	61	151	107.5	27	67	42.5	20.5	208	54.5	14	14	66.5	15.3	42.3	90	69	63	73	18.5	131.5	20.8	16.8	41	63	17	714	16.5	102.5	53.5	2572	9	27	3.5
L1-009	low	‘clearer’	487	331	1517	458.5	901.5	895.5	1971	875.5	937	2319	1212	1861	1641.5	2537.5	2058	2155.5	2401	2686	659	3918.5	1621.3	734.8	1317.5	1148	1748	2438	1125.5	5027	1213.8	2143.8	792.5	1171.5	1746	1397	3569.5	25691	5845.5	17065	2142.5	640.5	36.5
L1-010	low	‘controller’	532.5	351	4176.5	225.5	834.5	1409.5	2097.5	1152.5	432.5	1320.5	622.5	491	3890	5340.5	3891.5	5243.5	3810	1147.5	899.5	3006	1040.3	1717.3	550.5	2799	1200.5	1038	729.5	3112.5	3009.8	666.3	1753	378.5	3484	3986.5	2951.5	27079.5	240.5	14057	88	1499	21.5
L1-011	low	‘clearer’	1501	881	1906	905.5	1696	633.5	516	2453.5	2052	1066	1096	193	2125.5	1131.5	2601	520.5	409.5	1835.5	1208.5	2623.5	2148.8	324.3	1019	3638	2913	2352	560.5	3425.5	249.8	669.8	381.5	541.5	915	2483	3432.5	24151.5	245.5	22076	4899.5	221.5	38.5
L1-013	low	‘clearer’	108	26.5	122	27.5	65	63.5	98.5	44.5	97	605	154	97.5	290.5	192	84.5	2492	316.5	49	93.5	214.5	21.8	128.3	20.5	198	885	81	23	265	118.8	40.8	75.5	201.5	49	55.5	45.5	269.5	6565.5	109	34	51	11.5
L1-014	high	malaria-naïve	125	99.5	249.5	74.5	219.5	152	227.5	58.5	77	546	134.5	43.5	177.5	175	215.5	365	106.5	182.5	214	252.5	141.3	114.3	101.5	275	318	86.5	99	61.5	112.8	85.8	159	171.5	157	139	52.5	88	736.5	14	62	300	15.5
L1-015	high	malaria-naïve	312.5	172.5	57.5	101.5	234.5	188.5	167.5	224.5	1602	2912	1799	408	374.5	168.5	151.5	320	117.5	134	380.5	118.5	207.8	396.8	73.5	92	287	1251	120	238.5	157.8	273.8	358	1058.5	205	332.5	411	369	8364	36	49	173.5	26.5
L1-016	low	‘clearer’	435.5	194	1102.5	444.5	1071	448.5	899.5	464.5	1053	1894	922	3656	3254	3069.5	3135.5	3908.5	2193.5	2227	699	2073	610.3	1395.8	2829.5	1330	1929.5	2351	172	7336.5	2608.8	990.8	2358.5	1960.5	2320	1702	3297.5	18078	1893.5	22719.5	1713	399	39.5
L1-017	high	‘non-controller’	1052	368	1876.5	192.5	651.5	630.5	1488.5	448	675	1116	570.5	413.5	1664.5	1650.5	1307	2869	1293.5	586	705.5	1605.5	627.3	968.8	477.5	1714	882	717	1074.5	1477.5	5970.3	427.3	1262	401.5	1104	782	1815.5	16590	1148.5	4107	142	896.5	22.5
L1-018	low	‘controller’	1303	1150	1910	693	2194.5	1332.5	2194.5	2930.5	4123	5725	4151	2884.5	3790.5	2978	5165.5	6701.5	1951.5	1652	1272.5	4240.5	1329.3	1778.3	644.5	1603	1587	6806.5	875.5	8914.5	1707.8	2610.8	1830	2565.5	6027.5	4251	11110	19596	1988.5	2296	875	1408	99
L1-019	high	‘non-controller’	272.3	144	261.5	204.5	239.5	338.5	185.3	225	315.5	827	368.8	150	400.5	162.5	263.3	116.3	185	264	338.5	336.5	216	92.5	272.5	117.5	246.5	373	1195.3	889.5	77.3	387	155.3	317.5	550.3	1379.5	1685.3	15810.5	13020	5299.5	959	174.8	18.5
L1-020*	high	‘non-controller’	1977.3	4295.5	14462.5	1923.5	6047	8400.5	12011.8	4330.5	6140.5	6545	11453.8	4498	15931	13697	12377.3	13684.3	10539.5	6271.5	7130	15308.5	5662	9614	13426	14546.5	9928	10427	10099.8	6871.5	6678.3	4322	8850.8	2745	8996.8	5641.5	2223.3	16244.5	2245	23836	1007	11000.3	162.5
L1-021	low	‘clearer’	2066.3	1491	5066.5	6738	24164.5	4343.5	16542.3	6540	8914.5	4922	5720.3	15900.5	6223	4647.5	5104.3	4162.3	4291.5	2352	2615.5	6562.5	3680.5	4342.5	3961.5	4714.5	4356.5	5765	3097.8	3549.5	1909.3	2606	3837.8	2167.5	2643.8	4544.5	5253.8	15407	974	25330.5	4581	1282.3	122.5
L1-022	low	‘clearer’	2868.3	589	2315	1683.5	9933.5	1529.5	7054.8	2468	3888.5	2987	3008.3	5546	7940.5	3287	7324.3	3851.3	2671.5	2303.5	1146.5	6456	1127	2198.5	2878	2213.5	2510.5	3731	1529.8	5001	1828.3	4752	2073.8	1531	5824.8	4784.5	5212.8	24021.5	668.5	25912.5	2249.5	946.8	76.5
L1-023	low	‘controller’	439.3	287.5	2728.5	1763.5	6158	3246.5	1238.3	1306	2156.5	1734	2155.8	1236	2100.5	1230	1096.3	2974.8	1292	1702	1354.5	2688	1198.5	1069	676	1445.5	1650	1708	348.8	7308.5	635.3	1101	758.8	783.5	5091.8	2894.5	5823.3	12876	4068	20990.5	1283.5	573.3	22.5
L1-024	high	malaria-naïve	196.3	222.5	68.5	144.5	206.5	171	238.8	77	341.5	1156	370.8	198	101	195.5	125.3	215.8	98.5	140.5	144.5	108.5	93.5	185	117	155.5	509.5	453.5	136.8	155	158.3	192	103.8	472.5	182.8	3639	145.8	341.5	11151	53	153	417.3	49.5
L1-025	high	malaria-naïve	405.3	217	181.5	143	296.5	331	239.3	280	1587	2729	1607.8	443	571	376.5	270.3	1677.8	330.5	171	403.5	238.5	229.5	438	105	246	427.5	1125	144.8	371	287.3	340	391.8	979.5	227.3	349.5	526.3	520.5	9966	77.5	255.5	246.8	44.5
L1-026	low	‘controller’	387.8	380	4676.5	152.5	1071	1372.5	2729.8	1142	1353.5	2581	2340.8	1444	5884.5	6019.5	2527.3	14112.8	4939.5	912	770.5	4005	920.5	3292	1578	5178.5	2458	2221	947.3	4938.5	2742.3	626	2082.3	678.5	830.8	537.5	607.8	479.5	6397	5155	163	1513.8	25.5
L1-028	low	‘controller’	927.3	1092.5	1643.5	342.5	1259	600.5	899.8	813	421	611	788.8	195	1253	697.5	845.3	2547.8	1281.5	291.5	861	1240.5	704.5	425.5	1112.5	967.5	567.5	656	456.8	1111	603.3	490.5	1260.3	457	421.3	398.5	684.8	21644.5	521	13473.5	731	514.8	69
*L1-020 excluded due to unusual high rectivity to all antigens tested

## Sheet: (c) Luminex plex11
		PfEMP1 group		A	A, var1	A	A	BA	BA	B	B	C	B	B	B/C	A	C	C	A	A	A	C	A	A	B	A	E	A	A	B
		(associated) N-terminal binding phenotype		EPCR	unknown A, var1	EPCR	EPCR	EPCR	EPCR	CD36	CD36	CD36	CD36	CD36	CD36	unknown A	CD36	CD36	EPCR	EPCR	EPCR	CD36	unknown A	EPCR	CD36	EPCR	CSA	unknown A	unknown A, var3	CD36
		domain class		CIDRa1.1	CIDRa1.3	CIDRa1.4	CIDRa1.6	CIDRa1.6	CIDRa1.8a	CIDRa2.4	CIDRa3.1	CIDRa3.2	CIDRa3.4	CIDRa4	CIDRa4	CIDRd1	CIDRg2	CIDRg6	CIDRg8	DBLa1.2	DBLb12	DBLd1	DBLe4	DBLg11	DBLg5	DBLg6	VAR2CSA	DBLg12	VAR3/Typ3	DBLz5
		new ID		PF3D7_0400400	PF3D7_0533100	PF3D7_1150400	PF3D7_0425800	PF3D7_0800300	PF3D7_0600200	PF3D7_1300100	PF3D7_0833500	PF3D7_0808600	PF3D7_0733000	PF3D7_0426000	PF3D7_0421100	PF3D7_1300300	PF3D7_0808600	PF3D7_0420700	PF3D7_0400400	PF3D7_0400400	PF3D7_0400400	PF3D7_0412700	PF3D7_0800200	PF3D7_0400400	PF3D7_0400100	PF3D7_0400400	PF3D7_1200600	PF3D7_1100200	PF3D7_0937600	PF3D7_1200400
		PfEMP1		PFD0020c CIDRa1.1	CIDRa1.3_PFE1640w	PF11_0521 CIDRa1.4	CIDRa1.6a_PFD1235w	CIDRa1.6a_PF08_0140	CIDRa1.8a_MAL6P1.316	PF13_0001 CIDRa2.4	MAL7P1.212 CIDRa3.1	PF08_0107 CIDRa3.2	PF07_0139 CIDRa3.4	PFD1245c CIDRa4	PFD1005c CIDRa4	PF13_0003 CIDRd1	PF08_0107 CIDRg2	PFD0955c CIDRg6	PFD0020c CIDRg8	PFD0020c DBLa1.2	PFD0020c DBLb12	PFD0625c DBLd1	PF08_0141 DBLe4	PFD0020c DBLg11	PFD0005w DBLg5	PFD0020c DBLg6	PFL0030c	PF11_0008 DBLg12	PFI1820w	PFL0020w DBLz5
		protein name	glurp (11)	296/297 (16)	674/675 (24)	682/683 (31)	298/299 (33)	43/44 (45)	702/703 (52)	436/437 (20)	428/429 (25)	434/435 (26)	432/433 (27)	300/301 (28)	438/439 (18)	290/291 (30)	442/443 (35)	310/311 (38)	316/317 (42)	368/369 (43)	21/22 (44)	506/507 (46)	396/397 (50)	398/399 (51)	524/525 (53)	23/24 (56)	var2 DBL4 (66)	230/231 (68)	30/28 (73)	49/50 (75)
L1-001	high	malaria-naïve	653	7641	7363.5	5030.5	7716.5	7815.5	5641.5	5660	5442	3789	4302.5	4120	7079.8	3018	8722	6187.5	9045	4234	7163	8266.5	6529.5	2862.8	2863.5	5013	805.5	5409	11345	5107.5
L1-002	low	‘clearer’	439.5	5117	6102.5	2195.5	6405	2420	2548.5	1683	1689	1433	1345	1651.5	2106.8	1207	3312.5	2667	2654.5	1815	2729	2170	3040.5	2516.8	1923.5	2574.5	310.5	2640.5	6810.5	2024.5
L1-003	low	‘controller’	4840.5	4265	14755	7260.5	7607	1290.5	2472	3480.5	1639.5	1409	10467	939.5	910.8	789	8709	1795	1203.5	9708	3066	3015	2683.5	4795.8	2244.5	9389.5	2647.5	2115	7795.5	5216.5
L1-005	high	‘non-controller’	3232	1560	1473.5	749.5	2771	788.5	1140.5	1162.5	689	720	1483	597.5	842.8	2822	1532.5	2571	1121	1871	940	1551	668	1670.8	1016.5	1261.5	361	1765	1534.5	993.5
L1-006	high	‘non-controller’	926	11850	5280.5	1256.5	4378	763.5	3159.5	962.5	796.5	488.5	574	1121	2910.8	1987	768.5	1832	960.5	2740	977	825	703	626.3	698.5	1059.5	501.5	1344	3778	2274
L1-007	low	‘clearer’	1360.5	5451.5	9233.5	3342.5	7978	6632.5	2612.5	2114	601	1530	1454.5	1331	554.8	1183	563.5	2715.5	5715.5	2220.5	896	9389	797.5	10138.8	4109.5	1862	2269	4415	5895	843.5
L1-008	high	‘non-controller’	274	403.5	903	139.5	721.5	132.5	584.5	1783.5	123	119	116	173.5	73.8	169.5	175	1491	926.5	2560.5	130.5	235	879	1304.8	170.5	566	131.5	184	535.5	1952.5
L1-009	low	‘clearer’	1316	4782	3610.5	2864.5	3661	12338.5	3038.5	5420.5	2031	1842	2043	2771.5	4379.8	1529	2978.5	2727	1972.5	4770	4646	3840.5	1851.5	6151.3	1599.5	2236	3948	6122	7876	7080.5
L1-010	low	‘controller’	749	11211.5	12012	3798.5	9160	3562.5	3813.5	3601	1826	1681.5	2448	2179.5	2752.3	1953	5099.5	3686	4008.5	3579	4974.5	3922	3427	2379.8	2194.5	2536	646.5	7881.5	17037	9533.5
L1-011	low	‘clearer’	3457.5	4010.5	3200.5	2894	5190	8395.5	2811	1877.5	4688	3166	8527	1236	5041.8	2596.5	2917.5	1693	2391.5	4441	1265	2019	565	3046.3	1598	8931.5	3835	6054	1814	3635
L1-013	low	‘clearer’	474	563.5	1734.5	137	668	41.5	263.5	237.5	143	94	81	239.5	103.8	114	183.5	471	105.5	409	322	89	124	245.3	169.5	120	165	194.5	866	93.5
L1-014	high	malaria-naïve	1752	2187	3064.5	2636.5	2965.5	2192.5	2293.5	3840	2750	2410.5	1677.5	2300.5	2796.8	2334	3429	3000	2301	2277	3530.5	2652.5	3670	2790.8	2551.5	2284.5	2179	2158	3867	1843
L1-015	high	malaria-naïve	175.5	200	644.5	513.5	803	121.5	1524	492	679.5	352	544	323.5	255.8	235	669	483.5	143	2411	518	164	374.5	358.3	384	327	259.5	209.5	942	276.5
L1-016	low	‘clearer’	3873	3613.5	6075.5	4555.5	12419	743.5	2550	6536.5	934	2380.5	4188	1238.5	964.3	7044	4205.5	2649	4254	4305.5	1256	831	4029	3694.3	2289.5	6725.5	859	8699.5	5446	874.5
L1-017	high	‘non-controller’	1003.5	5920.5	7102.5	3056.5	12715	4070.5	4373.5	10095.5	2511	1714	1742	1984.5	2864.8	2714	5237	4985	3626.5	3473.5	3851	3225	5668	6689.3	2275	2837.5	1091	7992	7574	3382.5
L1-018	low	‘controller’	2032	4653	6567.5	6441	3523	3788.5	6844.5	2099.5	2168	3024	2557	1614	1155.3	3416.5	3255.5	5847	8842.5	7832	2207	3988	1599	11471.8	2347.5	4636.5	665	3184	3492	2289.5
L1-019	high	‘non-controller’	1298	1082.5	388	1047.5	3296.5	393	692	507.5	540.5	1015.5	639	680.5	837	853	607.5	1709.5	701.3	1118	661	969.3	477.5	745.5	829	1481	501.8	792.8	1461	408.5
L1-020*	high	‘non-controller’	3957	10614.5	9828	5816	11592	9419.5	9214	8469	5223.5	3505.5	3996	4192.5	8040	3758.5	12143.5	18327.5	12310.3	7715.5	10619	10214.3	8953	3809.5	5766.5	5528	1487.3	6824.8	13576.5	14507
L1-021	low	‘clearer’	7721	1901.5	5939	2975	7128	6994.5	3417	6318	2026.5	6017.5	3796	2128.5	2190.5	2269.5	8856.5	5980.5	5678.3	6108.5	4634.5	5074.3	981.5	6767	2338.5	2194	9678.3	3035.3	4928.5	8224.5
L1-022	low	‘clearer’	8136	4079.5	8046	3821	8085	6383.5	4151.5	4946.5	1826.5	5661	2613	1742	2776	3403	5475.5	10214.5	3762.3	6115.5	2900.5	4170.8	3685.5	7414.5	3248.5	3148	7152.3	3238.8	5345.5	7345.5
L1-023	low	‘controller’	3416.5	2716	3618	1396.5	3613	3005.5	1365.5	2196.5	2107.5	2485.5	1307	1241.5	4235	6102.5	1526.5	1806.5	1265.3	2404.5	1670	7218.8	723.5	5568.5	1933.5	6502.5	2214.8	10065.3	2681	1763.5
L1-024	high	malaria-naïve	1890	672	1391	1023.5	1170.5	609	1710.5	1169	1413.5	1244.5	900	1708.5	1384	1200	1822.5	1937.5	821.8	1930.5	1945	1162.3	1223.5	1457.5	1169.5	982	1423.8	924.8	1255.5	694
L1-025	high	malaria-naïve	336	235	532	442	493.5	66.5	472	880	323.5	256.5	181	304.5	227	221	627.5	528.5	90.3	690.5	386	136.3	190	323.5	286	105.5	439.3	244.3	472.5	173.5
L1-026	low	‘controller’	573	4851.5	7090.5	1528.5	4722.5	2159	2498	1403.5	1176.5	805.5	780.5	1421	1437	945	2094.5	4281	3359.3	2053.5	1999	1209.3	4172.5	688	1077.5	2002	427.8	1996.8	5525.5	4515.5
L1-028	low	‘controller’	2261.5	1446.5	1564	902.5	2090	2098.5	927	2000	1065	955.5	1074	927.5	1772.5	704.5	2900	1723.5	1155.3	2243.5	1352	1672.8	4060.5	1262.5	896.5	2387.5	4240.8	1061.8	2001.5	1172.5
*L1-020 excluded due to unusual high rectivity to all antigens tested

## Sheet: (d) AlphaScreen ASC
		PfEMP1 domain	PF3D7_0400400_DBLα1.2	PF3D7_0400400_CIDRα1.1	PF3D7_0400400_DBLβ12	PF3D7_0400400_DBLγ6	PF3D7_0400400_DBLγ11	PF3D7_0400400_DBLδ1	PF3D7_0400400_CIDRγ8	PF3D7_0425800_DBLα1.4	PF3D7_0425800_CIDRα1.6	PF3D7_0425800_DBLβ3	PF3D7_0425800_DBLβ3	PF3D7_0425800_DBLγ13	PF3D7_0425800_DBLδ1	PF3D7_0425800_CIDRβ5	PF3D7_0800200_DBLα1.6	PF3D7_0800200_CIDRδ2	PF3D7_0800200_DBLβ6	PF3D7_0800200_DBLγ14	PF3D7_0800200_DBLz5	PF3D7_0800200_DBLe4	PF3D7_1100200_DBLα1.5	PF3D7_1100200_CIDRγ3	PF3D7_1100200_DBLγ12	PF3D7_1100200_DBLδ5	PF3D7_1100200_CIDRβ4	PF3D7_1100200_DBLβ9	PF3D7_1150400_DBLα1.7	PF3D7_1150400_CIDRα1.4	PF3D7_1150400_DBLβ3	PF3D7_1150400_DBLβ6	PF3D7_1150400_DBLδ3	PF3D7_1150400_CIDRγ2	PF3D7_1300300_DBLα1.6	PF3D7_1300300_CIDRδ1	PF3D7_1300300_DBLβ3	PF3D7_1300300_DBLγ12	PF3D7_1300300_DBLδ5	PF3D7_1300300_CIDRβ3	PF3D7_1300300_DBLβ9	PF3D7_0100300_DBLα1.3	PF3D7_0100300_DBLe8	PF3D7_0600400_DBLα1.3	PF3D7_0600400_DBLe8	PF3D7_0937600_DBLα1.3	PF3D7_0937600_DBLe8	PF3D7_0533100_DBLα1.4	PF3D7_0533100_CIDRα1.3
		domain position	1	2	3	4	5	6	7	1	2	3	4	5	6	7	1	2	3	4	5	6	1	2	3	4	5	6	1	2	3	4	5	6	1	2	3	4	5	6	7	1	2	1	2	1	2	1	2
		PfEMP1 group	A	A	A	A	A	A	A	A	A	A	A	A	A	A	A	A	A	A	A	A	A	A	A	A	A	A	A	A	A	A	A	A	A	A	A	A	A	A	A	A/Var3	A/Var3	A/Var3	A/Var3	A/Var3	A/Var3	var1	var1
L1-001	high	malaria-naïve	1.56	1.56	1.56	1.56	1.56	4.5	1.56	1.56	1.56	1.56	1.56	1.56	1.56	1.56	1.56	1.56	1.56	1.56	1.56	1.56	1.56	4.5	16.96	1.56	1.56	1.56	1.56	1.56	1.56	1.56	1.56	1.56	1.56	1.56	1.56	1.56	1.56	1.56	1.56	1.56	15.23	1.56	8.32	1.56	2.87	1.56	1.56
L1-002	low	‘clearer’	1.56	4.37	1.56	6.07	1.56	1.56	1.56	1.56	4.37	1.56	1.56	1.56	1.56	1.56	2.26	4.37	1.56	1.56	1.56	1.56	1.56	2.26	11.57	6.07	10.32	1.56	1.56	1.56	1.56	1.56	1.56	1.56	1.56	1.56	6.07	1.56	1.56	1.56	1.56	10.32	45.14	10.32	23.95	1.56	25.71	1.56	1.56
L1-003	low	‘controller’	1.56	35.96	10.75	32.79	18.35	25.98	8.35	14.14	49.92	19.36	48	1.56	4.44	16.28	1.56	16.28	54.24	13.03	10.75	11.9	17.33	9.57	9.57	44.66	29.47	26.87	1.56	58.87	1.56	4.44	8.35	8.35	1.56	14.14	104.2	9.57	7.1	18.35	41.88	15.22	133.35	13.03	109.48	5.8	137.85	18.35	39.72
L1-005	high	‘non-controller’	1.56	1.56	1.56	1.56	1.56	1.56	1.56	1.56	4.76	1.56	1.56	1.56	1.56	1.56	1.56	1.56	9.86	1.56	1.56	1.56	1.56	1.56	4.76	6.64	1.56	1.56	1.56	1.56	1.56	1.56	1.56	1.56	1.56	1.56	16.46	1.56	1.56	1.56	1.56	1.56	54.92	1.56	44.62	1.56	53.22	1.56	1.56
L1-006	high	‘non-controller’	1.56	12	3.85	5.69	7.52	11.12	1.56	6.61	12.88	9.33	8.43	4.77	4.77	7.52	1.56	4.77	13.75	5.69	1.56	7.52	9.33	6.61	35.1	14.61	5.69	13.75	2.94	12	1.56	4.77	2.03	6.61	1.56	12	40.3	3.85	1.56	4.77	12	6.61	63.25	15.46	48.11	4.77	67.9	2.03	11.12
L1-007	low	‘clearer’	1.56	4.9	28.56	4.9	16.41	1.56	5.85	1.56	1.56	1.56	1.56	1.56	1.99	37.8	1.56	1.56	7.71	1.56	1.56	1.56	9.53	1.56	14.75	8.62	6.78	1.56	3.94	20.42	1.56	1.56	1.56	5.85	1.56	21.2	2.97	1.56	4.9	1.56	1.56	6.78	15.58	12.18	15.58	1.56	17.23	1.56	47.16
L1-008	high	‘non-controller’	1.56	1.56	6.68	4.5	1.56	1.56	1.56	1.56	1.56	1.56	1.56	1.56	1.56	1.56	1.56	1.56	34.57	1.56	3.38	2.23	7.74	1.56	1.56	2.23	5.6	1.56	7.74	6.68	1.56	1.56	1.56	1.56	1.56	2.23	1.56	1.56	1.56	1.56	1.56	9.8	22.81	9.8	27.74	13.77	4.5	1.56	1.56
L1-009	low	‘clearer’	2.78	27.31	8.21	13.23	10.26	13.23	1.56	1.56	33.46	8.21	17.93	2.78	11.26	12.25	1.62	1.56	27.31	7.16	1.56	1.56	22.34	5.01	17.93	27.31	16.08	27.31	6.09	23.19	1.56	8.21	7.16	3.91	2.78	25.69	79.45	1.56	9.24	6.09	24.87	20.6	92.08	7.16	72.12	1.56	115.11	1.56	23.19
L1-010	low	‘controller’	3.28	36.5	7.45	5.36	9.52	3.28	6.41	1.56	35.02	8.49	69.64	1.56	1.56	32.74	5.36	3.28	31.18	2.25	1.56	1.56	8.49	10.54	59.05	14.52	24.6	16.45	8.49	57.96	1.56	1.56	6.41	13.54	4.32	23.74	55.73	2.25	4.32	3.28	14.52	15.49	78.53	12.55	62.23	1.56	96.54	1.56	90.61
L1-011	low	‘clearer’	14.5	105.04	40.6	42.03	68.7	85.84	42.03	20.58	145.23	66.24	113.54	22.5	38.4	64.22	32.16	47.47	147.98	51.28	32.97	36.13	67.73	41.32	57.2	120	103.23	91.02	26.17	107.69	22.5	51.28	52.5	38.4	28.8	76.48	245.44	58.88	48.76	66.74	121.72	43.43	280.85	29.66	241.96	50.03	295.7	42.03	94.17
L1-013	low	‘clearer’	1.78	4.66	1.78	7.51	12.1	7.51	3.7	1.78	13	3.7	8.44	1.56	2.74	1.78	1.78	1.56	15.63	4.66	5.62	1.78	11.2	1.78	10.29	17.34	17.34	7.51	6.57	13	1.56	2.74	2.74	8.44	1.56	6.57	35.54	1.56	1.56	1.56	9.37	11.2	47.54	13	44.55	1.56	52.67	1.56	6.57
L1-014	high	malaria-naïve	1.56	1.95	6.31	1.56	3.08	1.56	1.56	1.56	8.37	1.56	1.56	1.56	1.56	1.56	1.56	1.56	12.32	1.56	1.56	1.56	9.38	7.35	1.56	3.08	5.25	6.31	1.95	3.08	1.56	1.56	1.56	1.56	1.56	1.56	14.21	1.56	1.56	1.56	1.95	3.08	33.16	11.35	29.42	1.56	34.61	1.56	1.56
L1-015	high	malaria-naïve	1.56	1.56	5.72	1.56	2.54	6.75	1.56	1.56	13.59	1.56	2.54	1.56	1.56	3.62	1.56	1.56	15.44	1.56	1.56	1.56	1.56	1.56	3.62	10.73	7.76	5.72	1.56	5.72	1.56	2.54	1.56	1.56	1.56	5.72	34.76	1.56	1.56	1.56	3.62	14.52	47.24	4.68	43.51	1.56	64.68	1.56	4.68
L1-016	low	‘clearer’	1.56	16.43	1.56	23.82	10.88	9.24	7.58	1.56	24.52	5.9	22.39	1.56	1.56	1.56	13.3	5.05	24.52	10.07	3.36	1.56	27.96	10.07	28.63	14.09	12.5	12.5	1.56	22.39	1.56	1.67	1.56	1.56	2.51	19.46	35.68	1.56	1.56	1.67	14.09	10.07	58.13	21.67	54.29	1.67	79.96	1.56	1.56
L1-017	high	‘non-controller’	1.56	4.77	1.56	19.3	1.56	1.56	1.56	1.56	7.1	1.56	1.56	1.56	1.56	1.56	1.56	1.56	18.37	1.56	1.56	1.56	8.22	1.56	15.5	5.95	5.95	11.46	8.22	10.4	1.56	1.56	1.56	1.56	1.56	3.54	9.32	1.56	1.56	1.56	1.56	10.4	41.92	10.4	31.9	1.56	42.59	1.56	2.27
L1-018	low	‘controller’	1.56	8.63	1.56	11.41	11.41	1.56	21.69	1.56	6.72	1.56	1.56	1.75	1.56	14.98	1.56	4.77	13.22	3.78	1.56	1.56	1.56	1.75	5.75	11.41	7.68	7.68	1.56	44.04	5.75	1.56	1.56	1.56	1.56	11.41	21.69	1.75	1.56	1.56	4.77	17.57	51.61	22.49	35.69	1.56	51.05	1.56	28.63
L1-019	high	‘non-controller’	1.56	1.56	2.96	1.56	5.69	1.56	1.56	1.56	1.56	1.56	1.56	13.53	1.56	13.53	1.56	1.56	28.46	1.56	1.56	1.56	1.56	1.56	1.56	14.53	4.38	9.27	1.56	4.38	1.56	1.56	1.56	1.56	1.56	1.56	39.16	1.56	1.56	1.56	47.83	19.27	62.11	9.27	62.11	1.56	40.46	1.56	1.56
L1-020*	high	‘non-controller’	4.98	33.97	1.56	8.37	21.05	8.37	6.14	1.56	41.69	14.55	42.36	2.51	3.77	15.52	1.56	26.99	76.32	12.56	1.56	1.56	3.77	9.45	11.54	53.44	43.02	26.99	1.56	36.16	1.56	7.27	9.45	6.14	6.14	33.97	137.85	3.77	2.51	21.93	109.81	18.34	160.46	17.41	150.67	1.56	146.92	1.56	25.34
L1-021	low	‘clearer’	22.39	106.3	55.45	60.31	72.52	73.88	66.88	24.04	128.86	89.85	138.79	43.52	50.88	70.68	28.79	76.53	187.18	59.79	54.89	54.89	65.41	49.1	65.41	160.23	121.91	115	36.14	126.85	33.28	62.9	68.32	53.2	39.58	97.75	357.21	61.87	62.9	86.02	212.48	76.1	379.94	54.33	378.07	52.05	371.5	39.58	115
L1-022	low	‘clearer’	22.05	61.97	30.44	36.72	40.65	39.36	36.05	12.67	108.9	41.92	89.74	23.64	18.76	38.05	1.96	30.44	127.71	35.37	8.96	18.76	31.17	28.98	42.55	97.03	76.95	78.6	17.92	90.46	9.9	29.72	29.72	27.49	14.46	61.47	239.96	30.44	30.44	46.81	121.25	40.01	279.54	29.72	264.37	28.24	270.86	21.24	79.01
L1-023	low	‘controller’	1.56	1.56	1.56	19.51	1.56	1.56	1.56	1.56	20.47	1.56	1.56	1.56	1.56	1.56	1.56	1.56	38.11	1.56	1.56	1.56	1.56	1.56	44.04	13.19	10.79	15.42	8.14	23.25	1.56	12.02	1.56	1.56	1.56	1.56	70.94	1.56	1.56	1.56	5.02	14.32	83.71	1.56	80.32	1.56	79.94	1.56	13.19
L1-024	high	malaria-naïve	1.56	1.56	2.12	1.56	2.12	1.56	1.56	1.56	9.06	2.12	7.36	1.56	1.56	1.56	1.56	7.36	12.38	1.56	7.36	2.12	8.21	7.36	1.56	13.19	6.5	5.63	5.63	8.21	1.56	3.01	4.76	3.89	4.76	6.5	15.58	2.12	1.56	1.56	12.38	14.79	34.48	6.5	33.22	1.56	36.94	1.56	6.5
L1-025	high	malaria-naïve	1.56	1.56	1.56	1.56	1.56	1.56	1.56	1.56	5.89	1.56	1.56	1.56	1.56	1.56	1.56	1.56	13.5	1.56	1.56	1.56	1.56	1.56	1.56	4.15	1.56	1.56	1.56	7.39	1.56	1.56	1.56	1.56	1.56	1.56	21.29	1.56	1.56	1.56	1.56	1.56	43.52	1.56	59.54	1.56	67.68	1.56	1.56
L1-026	low	‘controller’	4.89	7.79	1.56	1.56	4.89	1.56	1.56	1.56	9.65	1.56	1.56	1.56	1.56	1.56	1.56	1.56	9.65	5.87	1.56	4.89	7.79	7.79	12.36	21.51	13.24	17.49	1.56	24.58	1.56	1.56	1.8	1.56	1.56	8.73	40.22	1.56	1.56	1.56	4.89	26.08	59.34	15.82	75.7	1.56	78.86	1.56	2.86
L1-028	low	‘controller’	1.56	20.84	7.97	1.56	12.14	1.56	14.55	1.56	33.41	30.36	24.53	1.56	1.56	7.97	1.56	15.68	25.41	1.56	1.56	1.56	15.68	1.56	12.14	44.84	31.91	39.74	1.56	37.7	1.56	1.56	14.55	1.56	1.56	21.79	107.8	1.56	4.36	1.56	31.14	14.55	119.56	19.86	142.79	10.84	154.34	1.56	32.67
*L1-020 excluded due to unusual high rectivity to all antigens tested
[truncated: 224 more columns]

## Sheet: (e) AlphaScreen z-transformed
protein	p-value (Mann-Whitney U)	variable importance (%)	var/PfEMP1 group	subdomain	main domain type	domain binding phenotype	N-terminal binding phenotype
PF3D7_1041300_CIDRα2.7	3.05926e-05	5.05344	B	CIDRα2.7	CIDRα2–6	CD36	CD36
PF3D7_0324900_CIDRα2.1	6.83236e-05	2.6708	B	CIDRα2.1	CIDRα2–6	CD36	CD36
PF3D7_1100200_CIDRβ4	7.62673e-05	6.21269	A	CIDRβ4	CIDRβ		unknown A
PF3D7_0223500_CIDRβ1	0.000136103	4.9778	B	CIDRβ1	CIDRβ		CD36
PF3D7_0412700_CIDRα3.2	0.000170594	4.52411	C	CIDRα3.2	CIDRα2–6	CD36	CD36
PF3D7_0300100_DBLδ1	0.000179107	5.56241	B	DBLδ1	DBLδ		CD36
PF3D7_0617400_DBLα0.21	0.000274314	0.518095	C	DBLα0.21	DBLα0		CD36
PF3D7_0600200_DBLγ4	0.000344638	2.90332	B/A	DBLγ4	DBLγ		EPCR
PF3D7_0632800_CIDRα4	0.00037323	2.34298	B	CIDRα4	CIDRα2–6	CD36	CD36
PF3D7_0200100_CIDRα2.2	0.00037323	1.87427	B	CIDRα2.2	CIDRα2–6	CD36	CD36
PF3D7_0400100_CIDRα2.10	0.000384875	2.02247	B	CIDRα2.10	CIDRα2–6	CD36	CD36
PF3D7_1150400_CIDRα1.4	0.000391718	5.39181	A	CIDRα1.4	CIDRα1.1/4–8	EPCR	EPCR
PF3D7_0712600_DBLδ1	0.000480205	2.60632	C	DBLδ1	DBLδ		CD36
PF3D7_0223500_CIDRα3.4	0.000597206	1.51427	B	CIDRα2.2	CIDRα2–6	CD36	CD36
PF3D7_0712300_CIDRα3.1	0.0006919	2.37821	B/C	CIDRα3.1	CIDRα2–6	CD36	CD36
PF3D7_0533100_DBLe1	0.000743577	1.78753	A, VAR1	DBLe1	DBLe		unknown A, VAR1
PF3D7_0400400_CIDRα1.1	0.000835994	1.8314	A	CIDRα1.1	CIDRα1.1/4–8	EPCR	EPCR
PF3D7_0733000_CIDRα3.4	0.000843863	3.13185	B	CIDRα3.4	CIDRα2–6	CD36	CD36
PF3D7_0100100_CIDRα2.8	0.000884127	1.97694	B	CIDRα2.8	CIDRα2–6	CD36	CD36
PF3D7_0421100_CIDRγ11	0.000891253	1.15992	B/C	CIDRγ11	CIDRγ		CD36
PF3D7_0421100_CIDRα4	0.00101558	1.48573	B/C	CIDRα4	CIDRα2–6	CD36	CD36
PF3D7_0900100_CIDRα3.4	0.00114823	1.57513	B	CIDRα3.4	CIDRα2–6	CD36	CD36
PF3D7_0800100_DBLδ1	0.00114823	0.469244	B	DBLδ1	DBLδ		CD36
PF3D7_0400400_CIDRγ8	0.00121157	1.59805	A	CIDRγ8	CIDRγ		EPCR
PF3D7_0632500_DBLδ4	0.00138311	1.52605	B	DBLδ4	DBLδ		CD36
PF3D7_0712600_CIDRβ1	0.0014033	1.8749	C	CIDRβ1	CIDRβ		CD36
PF3D7_0115700_DBLδ1	0.0014919	1.93212	B	DBLδ1	DBLδ		CD36
PF3D7_1300100_CIDRβ1	0.00151661	2.66892	B	CIDRβ1	CIDRβ		CD36
PF3D7_0412400_DBLδ1	0.00159538	4.37841	C	DBLδ1	DBLδ		CD36
PF3D7_0700100_DBLδ1	0.00171639	1.07694	B	DBLδ1	DBLδ		CD36
PF3D7_0413100_CIDRα3.1	0.00185695	1.6292	B/C	CIDRα3.1	CIDRα2–6	CD36	CD36
PF3D7_0400400_DBLγ11	0.00185695	1.19885	A	DBLγ11	DBLγ		EPCR
PF3D7_0617400_DBLδ1	0.00191102	0.186017	C	DBLδ1	DBLδ		CD36
PF3D7_1240400_DBLδ1	0.00201822	1.001	B/C	DBLδ1	DBLδ		CD36
PF3D7_0400100_DBLδ	0.00210676	1.09212	B	DBLδ1	DBLδ		CD36
PF3D7_0533100_CIDRα1.3	0.00212521	1.20582	A, VAR1	CIDRα1.3	CIDRα1.3 (VAR1)	unknown A, VAR1	unknown A, VAR1
PF3D7_1300300_CIDRδ1	0.00226622	1.40835	A	CIDRδ1	CIDRδ	unknown A	unknown A
PF3D7_0700100_CIDRα3.1	0.00243211	0	B	CIDRα3.1	CIDRα2–6	CD36	CD36
PF3D7_0809100_CIDRβ1	0.0024332	0.485113	B/C	CIDRβ1	CIDRβ		CD36
PF3D7_0412700_DBLα0.1	0.00254317	1.8444	C	DBLα0.1	DBLα0		CD36
PF3D7_0420900_DBLδ1	0.00259106	-1.001	C	DBLδ1	DBLδ		CD36
PF3D7_0413100_CIDRγ2	0.00275665	2.19542	B/C	CIDRγ2	CIDRγ		CD36
PF3D7_0937800_CIDRα3.1	0.0027646	0.552672	B	CIDRα3.1	CIDRα2–6	CD36	CD36
PF3D7_1100200_DBLδ5	0.00281819	0.119333	A	DBLδ5	DBLδ		unknown A
PF3D7_0500100_DBLδ1	0.00282394	0	B	DBLδ1	DBLδ		CD36
PF3D7_1100100_CIDRβ1	0.00297879	2.13223	B	CIDRβ1	CIDRβ		CD36
PF3D7_0420900_CIDRγ11	0.00300032	1.001	C	CIDRγ11	CIDRγ		CD36
PF3D7_0800300_CIDRβ1	0.00300032	-0.598264	B/A	CIDRβ1	CIDRβ		EPCR
PF3D7_1100100_DBLδ1	0.00308087	-0.238051	B	DBLδ1	DBLδ		CD36
PF3D7_0600200_DBLz3	0.00310024	2.63663	B/A	DBLz3	DBLz		EPCR
PF3D7_0412900_CIDRγ2	0.003272	1.40275	C	CIDRγ2	CIDRγ		CD36
PF3D7_1240300_CIDRβ1	0.0033423	2.54448	B/C	CIDRβ1	CIDRβ		CD36
PF3D7_0421300_DBLδ1	0.00353215	0.103842	C	DBLδ1	DBLδ		CD36
PF3D7_0400400_DBLγ6	0.00353434	0.233584	A	DBLγ6	DBLγ		EPCR
PF3D7_0632500_DBLe7	0.00372037	0	B	DBLe7	DBLe		CD36
PF3D7_0600200_DBLe12	0.00374291	2.63733	B/A	DBLe12	DBLe		EPCR
PF3D7_0300100_CIDRα2.4	0.00374291	1.36693	B	CIDRα2.1	CIDRα2–6	CD36	CD36
PF3D7_0100100_CIDRβ1	0.00374291	0	B	CIDRβ1	CIDRβ		CD36
PF3D7_0632500_DBLγ13	0.00383738	-1.4139	B	DBLγ13	DBLγ		CD36
PF3D7_0632500_DBLe2	0.00384448	-1.001	B	DBLe2	DBLe		CD36
PF3D7_0712800_DBLδ1	0.00384448	-1.2805	B/C	DBLδ1	DBLδ		CD36
PF3D7_0600400_DBLα1.3	0.00403511	-0.552116	A, VAR3	DBLα1.3	DBLα1		unknown A, VAR3
PF3D7_1100100_CIDRα3.2	0.0042134	1.92002	B	CIDRα3.2	CIDRα2–6	CD36	CD36
PF3D7_1200600_DBLpam1	0.00427882	1.001	E	DBLpam1	DBLpam		CSA
PF3D7_1373500_CIDRα3.4	0.004412	2.20239	B	CIDRα3.4	CIDRα2–6	CD36	CD36
PF3D7_1300100_DBLδ1	0.00450447	1.66787	B	DBLδ1	DBLδ		CD36
PF3D7_1200400_CIDRα5	0.00450447	0	B	CIDRα5	CIDRα2–6	CD36	CD36
PF3D7_1240600_CIDRβ1	0.00451047	1.001	C	CIDRβ1	CIDRβ		CD36
PF3D7_0426000_CIDRβ1	0.00451047	0	B	CIDRβ1	CIDRβ		CD36
PF3D7_0800200_DBLγ14	0.00451047	0	A	DBLγ14	DBLγ		unknown A
PF3D7_0412400_CIDRα3.1	0.00460356	0.881049	C	CIDRα3.1	CIDRα2–6	CD36	CD36
PF3D7_0900100_CIDRγ12	0.00460356	-0.306815	B	CIDRγ12	CIDRγ		CD36
PF3D7_1000100_CIDRγ4	0.00462254	1.001	B	CIDRγ4	CIDRγ		CD36
PF3D7_0712300_DBLα0.1	0.00462254	0.424051	B/C	DBLα0.1	DBLα0		CD36
PF3D7_0632500_CIDRα3.2	0.00477959	1.92584	B	CIDRα3.2	CIDRα2–6	CD36	CD36
PF3D7_0617400_CIDRα2.1	0.00477959	1.43371	C	CIDRα2.1	CIDRα2–6	CD36	CD36
PF3D7_0115700_CIDRα2.8	0.00477959	1.001	B	CIDRα2.8	CIDRα2–6	CD36	CD36
PF3D7_0223500_DBLδ1	0.00477959	0.159678	B	DBLδ1	DBLδ		CD36
PF3D7_0100100_DBLδ1	0.00477959	-0.0853878	B	DBLδ1	DBLδ		CD36
PF3D7_0100300_DBLe8	0.00477959	-1.001	A, VAR3	DBLe8	DBLe		unknown A, VAR3
PF3D7_1041300_DBLδ1	0.00477959	-1.41121	B	DBLδ1	DBLδ		CD36
PF3D7_0712000_CIDRα3.1	0.00485165	-1.001	C	CIDRα3.1	CIDRα2–6	CD36	CD36
PF3D7_0412700_DBLδ1	0.00486551	1.001	C	DBLδ1	DBLδ		CD36
